# Supplementary material for: Phylogenetic comparison and splice site conservation of eukaryotic U1 snRNP-specific U1-70K gene family
Source: Sci Rep. 2021 Jun 17;11:12760. doi: 10.1038/s41598-021-91693-3 (PMC8211703; doi:10.1038/s41598-021-91693-3)
Supplement: Supplementary file 1 — Supplementary Table S1. [file 41598_2021_91693_MOESM1_ESM.xlsx]

## Sheet: Sheet1
Table S1 Sequence and species/strain summary of animal U1-70Ks.
Groups	Subgroups	species (from ensembl)	Common name	NO.	transcriptID	proteinID
Primates
Primates		Homo sapiens	Human	1	ENST00000598441.6	ENSP00000472998.1
		Colobus angolensis palliatus	Angola colobus	1	ENSCANT00000049406.1	ENSRBIP00000037647.1
		Rhinopithecus bieti	Black snub-nosed monkey	1	ENSRBIT00000061661.1	ENSSBOP00000006241.1
		Saimiri boliviensis boliviensis	Bolivian squirrel monkey	1	ENSSBOT00000022958.1	ENSPPAP00000023838.1
		Pan paniscus	Bonobo	1	ENSPPAT00000046663.1	ENSOGAP00000019817.1
		Otolemur garnettii	Bushbaby	1	ENSOGAT00000031351.1	ENSCCAP00000037383.1
		Cebus capucinus imitator	Capuchin	1	ENSCCAT00000055174.1	ENSPTRP00000048558.1
		Pan troglodytes	Chimpanzee	1	ENSPTRT00000055948.2	ENSPCOP00000022070.1
		Propithecus coquereli	Coquerel's sifaka	1	ENSPCOT00000032740.1	ENSMFAP00000042083.1
		Macaca fascicularis	Crab-eating macaque	1	ENSMFAT00000016363.1	ENSMLEP00000013647.1
		Mandrillus leucophaeus	Drill	1	ENSMLET00000037088.1	ENSNLEP00000005998.3
		Nomascus leucogenys	Gibbon	1	ENSNLET00000006309.3	ENSRROP00000019245.1
		Rhinopithecus roxellana	Golden snub-nosed monkey	1	ENSRROT00000043411.1	ENSGGOP00000027160.2
		Gorilla gorilla gorilla	Gorilla	1	ENSGGOT00000025671.2	ENSANAP00000038762.1
		Aotus nancymaae	Ma's night monkey	1	ENSANAT00000056857.1	ENSMMUP00000058897.1
		Macaca mulatta	Macaque	1	ENSMMUT00000077659.1	ENSCJAP00000000345.2
		Callithrix jacchus	Marmoset	1	ENSCJAT00000000365.2	ENSMICP00000048319.1
		Microcebus murinus	Mouse Lemur	1	ENSMICT00000058629.1	ENSPANP00000018222.1
		Papio anubis	Olive baboon	1	ENSPANT00000005293.2	ENSPPYP00000011458.2
		Pongo abelii	Orangutan	1	ENSPPYT00000011900.2	ENSMNEP00000029241.1
		Macaca nemestrina	Pig-tailed macaque	1	ENSMNET00000053633.1	ENSCATP00000004753.1
		Cercocebus atys	Sooty mangabey	1	ENSCATT00000018630.1	ENSCANP00000026396.1
		Chlorocebus sabaeus	Vervet-AGM	1	ENSCSAT00000000778.1	ENSCSAP00000015286.1
Rodents and Lagomorphs
Rats and Mice		Mus musculus	Mouse	1	ENSMUST00000074575.10	ENSMUSP00000074160.7
	Mouse strains	Mus musculus	Mouse 129S1/SvImJ	1	MGP_129S1SvImJ_T0083782.1	MGP_129S1SvImJ_P0083782
		Mus musculus	Mouse A/J	1	MGP_AJ_T0083851.1	MGP_AJ_P0083851
		Mus musculus	Mouse AKR/J	1	MGP_AKRJ_T0083796.1	MGP_AKRJ_P0083796
		Mus musculus	Mouse BALB/cJ	1	MGP_BALBcJ_T0083823.1	MGP_BALBcJ_P0083823
		Mus musculus	Mouse C3H/HeJ	1	MGP_C3HHeJ_T0083397.1	MGP_C3HHeJ_P0083397
		Mus musculus	Mouse C57BL/6NJ	1	MGP_C57BL6NJ_T0084319.1	MGP_C57BL6NJ_P0084319
		Mus musculus castaneus	Mouse CAST/EiJ	1	MGP_CASTEiJ_T0083910.1	MGP_CASTEiJ_P0083910
		Mus musculus	Mouse CBA/J	1	MGP_CBAJ_T0083335.1	MGP_CBAJ_P0083335
		Mus musculus	Mouse DBA/2J	1	MGP_DBA2J_T0083522.1	MGP_DBA2J_P0083522
		Mus musculus	Mouse FVB/NJ	1	MGP_FVBNJ_T0083377.1	MGP_FVBNJ_P0083377
		Mus musculus	Mouse LP/J	1	MGP_LPJ_T0083538.1	MGP_LPJ_P0083538
		Mus musculus	Mouse NOD/ShiLtJ	1	MGP_NODShiLtJ_T0083429.1	MGP_NODShiLtJ_P0083429
		Mus musculus	Mouse NZO/HlLtJ	1	MGP_NZOHlLtJ_T0084594.1	MGP_NZOHlLtJ_P0084594
		Mus musculus musculus	Mouse PWK/PhJ	1	MGP_PWKPhJ_T0083328.1	MGP_PWKPhJ_P0083328
		Mus musculus domesticus	Mouse WSB/EiJ	1	MGP_WSBEiJ_T0082449.1	MGP_WSBEiJ_P0082449
		Mus spretus	Algerian mouse	1	MGP_SPRETEiJ_T0082830.1	MGP_SPRETEiJ_P0082830
		Rattus norvegicus	Rat	1	ENSRNOT00000028176.6	ENSRNOP00000028176.3
		Mus caroli	Ryukyu mouse	1	MGP_CAROLIEiJ_T0079494.1	MGP_CAROLIEiJ_P0079494
		Mus pahari	Shrew mouse	1	MGP_PahariEiJ_T0016363.1	MGP_PahariEiJ_P0016363
Lagomorphs		Oryctolagus cuniculus	Rabbit	1	ENSOCUT00000015079.3	ENSOCUP00000012958.3
Other Rodents	Chinese hamster	Cricetulus griseus	Chinese hamster CHOK1GS	1	ENSCGRT00001026244.1	ENSCGRP00001022000.1
		Cricetulus griseus	Chinese hamster CriGri	1	ENSCGRT00000025252.1	ENSCGRP00000024915.1
		Fukomys damarensis	Damara mole rat	1	ENSFDAT00000018171.1	ENSFDAP00000004652.1
		Octodon degus	Degu	1	ENSODET00000024184.1	ENSODEP00000023912.1
		Mesocricetus auratus	Golden Hamster	1	ENSMAUT00000027991.1	ENSMAUP00000023977.1
		Cavia porcellus	Guinea Pig	1	ENSCPOT00000021773.2	ENSCPOP00000016905.1
		Dipodomys ordii	Kangaroo rat	1	ENSDORT00000010227.2	ENSDORP00000009611.2
		Jaculus jaculus	Lesser Egyptian jerboa	1	ENSJJAT00000003100.1	ENSJJAP00000001800.1
		Chinchilla lanigera	Long-tailed chinchilla	1	ENSCLAT00000011731.1	ENSCLAP00000011594.1
	Naked mole-rat	Heterocephalus glaber	Naked mole-rat female	1	ENSHGLT00000008968.1	ENSHGLP00000008873.1
		Heterocephalus glaber	Naked mole-rat male	1	ENSHGLT00100002163.1	ENSHGLP00100002115.1
		Peromyscus maniculatus bairdii	Northern American deer mouse	1	ENSPEMT00000025691.1	ENSPEMP00000021333.1
		Microtus ochrogaster	Prairie vole	1	ENSMOCT00000016588.1	ENSMOCP00000012845.1
		Ictidomys tridecemlineatus	Squirrel	1	ENSSTOT00000013989.3	ENSSTOP00000012536.3
		Nannospalax galili	Upper Galilee mountains blind mole rat	1	ENSNGAT00000027940.1	ENSNGAP00000022257.1
Other Mammals
Carnivores		Felis catus	Cat	1	ENSFCAT00000037894	ENSFCAP00000035517.1
		Canis lupus familiaris	Dog	1	ENSCAFT00000005969.4	ENSCAFP00000005531.3
		Mustela putorius furo	Ferret	1	ENSMPUT00000003291.1	ENSMPUP00000003226.1
		Ailuropoda melanoleuca	Panda	1	ENSAMET00000015898.1	ENSAMEP00000015266.1
Ungulates		Vicugna pacos	Alpaca	1	ENSVPAT00000005963.1	ENSVPAP00000005534.1
		Bos taurus	Cow	1	ENSBTAT00000002587.6	ENSBTAP00000002587.5
		Tursiops truncatus	Dolphin	1	ENSTTRT00000017099.1	ENSTTRP00000016209.1
		Equus caballus	Horse	1	ENSECAT00000014636.2	ENSECAP00000011711.1
		Sus scrofa	Pig	1	ENSSSCT00000044973.1	ENSSSCP00000043949.1
		Ovis aries	Sheep	1	ENSOART00000013707.1	ENSOARP00000013507.1
Other Placental		Dasypus novemcinctus	Armadillo	1	ENSDNOT00000042253.1	ENSDNOP00000018610.1
		Loxodonta africana	Elephant	1	ENSLAFT00000031911.1	ENSLAFP00000028751.1
		Erinaceus europaeus	Hedgehog	1	ENSEEUT00000005682.1	ENSEEUP00000005173.1
		Pteropus vampyrus	Megabat	1	ENSPVAT00000009578.1	ENSPVAP00000009024.1
		Myotis lucifugus	Microbat	1	ENSMLUT00000011764.2	ENSMLUP00000010717.2
Marsupials and Monotremes		Ornithorhynchus anatinus	Platypus	1	ENSOANT00000008283.2	ENSOANP00000008281.2
		Sarcophilus harrisii	Tasmanian devil	1	ENSSHAT00000002506.1	ENSSHAP00000002479.1
Other Vertebrates
Birds and Reptiles		Anolis carolinensis	Anole lizard	1	ENSACAT00000013317.3	ENSACAP00000013057.3
		Pelodiscus sinensis	Chinese softshell turtle	1	ENSPSIT00000017284.1	ENSPSIP00000017206.1
Fish		Poecilia formosa	Amazon molly	1	ENSPFOT00000016775.1	ENSPFOP00000016753.1
		Gadus morhua	Cod	1	ENSGMOT00000012613.1	ENSGMOP00000012285.1
		Latimeria chalumnae	Coelacanth	1	ENSLACT00000017936.1	ENSLACP00000017806.1
		Takifugu rubripes	Fugu	1	ENSTRUT00000023245.1	ENSTRUP00000023148.1
		Oryzias latipes	Japanese medaka HdrR	1	ENSORLT00000021469.2	ENSORLP00000021468.1
		Astyanax mexicanus	Mexican tetra	1	ENSAMXT00000011526.1	ENSAMXP00000011526.1
		Xiphophorus maculatus	Platyfish	1	ENSXMAT00000012850.2	ENSXMAP00000012834.1
		Gasterosteus aculeatus	Stickleback	1	ENSGACT00000000580.2	ENSGACP00000000580.2
		Oreochromis niloticus	Tilapia	1	ENSONIT00000009860.1	ENSONIP00000009854.1
		Danio rerio	Zebrafish	1	ENSDART00000055279.5	ENSDARP00000055278.3
Other Vertebrates		Petromyzon marinus	Lamprey	1	ENSPMAT00000009398.1	ENSPMAP00000009358.1
		Xenopus tropicalis	Xenopus	1	ENSXETT00000049555.3	ENSXETP00000049555.3
Other species
Other species		Ciona intestinalis	C.intestinalis	1	ENSCINT00000012532.3	ENSCINP00000012532.3
		Ciona savignyi	C.savignyi	1	ENSCSAVT00000017363.1	ENSCSAVP00000017176.1
		Caenorhabditis elegans	C. elegans	1	K04G7.10.1	K04G7.10.1
		Drosophila melanogaster	D. melanogaster	1	FBtr0331375	FBpp0303793
		Saccharomyces cerevisiae	S. cerevisiae	1	YIL061C	YIL061C
	Stramenopiles	Aplanochytrium kerguelense	A. kerguelense	1	jgi|Aplke1|21877|gw1.29.172.1	jgi|Aplke1|21877|gw1.29.172.1	mycocosm
	Rhizaria	Bigelowiella natans CCMP2755	B. natans	1	jgi|Bigna1|41889|e_gw1.57.32.1	jgi|Bigna1|41889|e_gw1.57.32.1	phycocosm
	Alveolata	Plasmodium berghei	P. berghei	1	CDS48853	CDS48853	Ensembl Protists
	Amoebozoa	Dictyostelium purpureum QSDP1	D. purpureum	1	jgi|Aplke1|21877|gw1.29.172.1	jgi|Dicpu1|76792|fgeneshDP_pg.C_scaffold_55000022	mycocosm
	Excavata	Naegleria gruberi (strain NEG-M)	N. gruberi	1	jgi|Bigna1|41889|e_gw1.57.32.1	jgi|Naegr1|3332|gw1.21.108.1	phycocosm
