# Supplementary material for: Phylogenetic comparison and splice site conservation of eukaryotic U1 snRNP-specific U1-70K gene family
Source: Sci Rep. 2021 Jun 17;11:12760. doi: 10.1038/s41598-021-91693-3 (PMC8211703; doi:10.1038/s41598-021-91693-3)
Supplement: Supplementary file 2 — Supplementary Table S2. [file 41598_2021_91693_MOESM2_ESM.xlsx]

## Sheet: Sheet1
	Table S2 Information of selected U1-70K transcripts and proteins
species (from ensembl)	ProteinID	Transcript ID	Gene ID	CDS_length	No. of Exon In total	No. of Exon In CDS	Amino_length	cDNA_length
Mus musculus 129S1/SvImJ	MGP_129S1SvImJ_P0083782	MGP_129S1SvImJ_T0083782.1	MGP_129S1SvImJ_G0032217.1	1344	10	9	448	1735
Mus musculus BALB/cJ	MGP_BALBcJ_P0083823	MGP_BALBcJ_T0083823.1	MGP_BALBcJ_G0032208.1	1344	10	9	448	1735
Mus musculus FVB/NJ	MGP_FVBNJ_P0083377	MGP_FVBNJ_T0083377.1	MGP_FVBNJ_G0031997.1	1344	10	9	448	1735
Mus musculus NOD/ShiLtJ	MGP_NODShiLtJ_P0083429	MGP_NODShiLtJ_T0083429.1	MGP_NODShiLtJ_G0032034.1	1344	10	9	448	1735
Mus musculus LP/J	MGP_LPJ_P0083538	MGP_LPJ_T0083538.1	MGP_LPJ_G0032124.1	1344	10	9	448	1735
Mus musculus A/J	MGP_AJ_P0083851	MGP_AJ_T0083851.1	MGP_AJ_G0032196.1	1344	10	9	448	1735
Mus musculus C57BL/6NJ	MGP_C57BL6NJ_P0084319	MGP_C57BL6NJ_T0084319.1	MGP_C57BL6NJ_G0032700.1	1344	10	9	448	1735
Mus musculus DBA/2J	MGP_DBA2J_P0083522	MGP_DBA2J_T0083522.1	MGP_DBA2J_G0032046.1	1344	10	9	448	1735
Mus musculus CAST/EiJ	MGP_CASTEiJ_P0083910	MGP_CASTEiJ_T0083910.1	MGP_CASTEiJ_G0031252.1	1344	10	9	448	1735
Mus musculus	ENSMUSP00000074160.7	ENSMUST00000074575.10	ENSMUSG00000063511.11	1347	10	9	448	1735
Mus musculus CBA/J	MGP_CBAJ_P0083335	MGP_CBAJ_T0083335.1	MGP_CBAJ_G0031888.1	1344	10	9	448	1735
Mus spretus	MGP_SPRETEiJ_P0082830	MGP_SPRETEiJ_T0082830.1	MGP_SPRETEiJ_G0030812.1	1344	10	9	448	1735
Mus musculus AKR/J	MGP_AKRJ_P0083796	MGP_AKRJ_T0083796.1	MGP_AKRJ_G0032132.1	1344	10	9	448	1735
Mus musculus C3H/HeJ	MGP_C3HHeJ_P0083397	MGP_C3HHeJ_T0083397.1	MGP_C3HHeJ_G0031924.1	1344	10	9	448	1735
Mus musculus WSB/EiJ	MGP_WSBEiJ_P0082449	MGP_WSBEiJ_T0082449.1	MGP_WSBEiJ_G0031369.1	1344	10	9	448	1736
Rattus norvegicus	ENSRNOP00000028176.3	ENSRNOT00000028176.6	ENSRNOG00000020763.8	1356	10	9	451	1679
Mus caroli	MGP_CAROLIEiJ_P0079494	MGP_CAROLIEiJ_T0079494.1	MGP_CAROLIEiJ_G0029714.1	1365	10	9	455	1760
Mus musculus PWK/PhJ	MGP_PWKPhJ_P0083328	MGP_PWKPhJ_T0083328.1	MGP_PWKPhJ_G0030975.1	1347	10	9	449	1738
Mus musculus NZO/HlLtJ	MGP_NZOHlLtJ_P0084594	MGP_NZOHlLtJ_T0084594.1	MGP_NZOHlLtJ_G0032716.1	1320	10	9	440	1712
Mus pahari	MGP_PahariEiJ_P0016363	MGP_PahariEiJ_T0016363.1	MGP_PahariEiJ_G0012939.1	1341	10	9	447	1742
Cricetulus griseus	ENSCGRP00001022000.1	ENSCGRT00001026244.1	ENSCGRG00001020676.1	1338	10	9	445	2336
Mesocricetus auratus	ENSMAUP00000023977.1	ENSMAUT00000027991.1	ENSMAUG00000020970.1	1335	10	9	444	1713
Cricetulus griseus	ENSCGRP00000024915.1	ENSCGRT00000025252.1	ENSCGRG00000018048.1	1338	9	9	445	2540
Microtus ochrogaster	ENSMOCP00000012845.1	ENSMOCT00000016588.1	ENSMOCG00000012825.1	1344	11	9	447	1867
Peromyscus maniculatus bairdii	ENSPEMP00000021333.1	ENSPEMT00000025691.1	ENSPEMG00000019011.1	1347	11	9	448	1799
Dasypus novemcinctus	ENSDNOP00000018610.1	ENSDNOT00000042253.1	ENSDNOG00000035849.1	501	8	7	166	2334
Ictidomys tridecemlineatus	ENSSTOP00000012536.3	ENSSTOT00000013989.3	ENSSTOG00000013988.3	501	8	7	166	831
Equus caballus	ENSECAP00000011711.1	ENSECAT00000014636.1	ENSECAG00000013936.1	477	7	7	159	501
Heterocephalus glaber	ENSHGLP00100002115.1	ENSHGLT00100002163.1	ENSHGLG00100001651.1	501	7	7	166	511
Sus scrofa	ENSSSCP00000043949.1	ENSSSCT00000044973.1	ENSSSCG00000023792.2	609	6	6	202	3573
Pelodiscus sinensis	ENSPSIP00000017206.1	ENSPSIT00000017284.1	ENSPSIG00000015251.1	753	10	9	251	921
Nannospalax galili	ENSNGAP00000022257.1	ENSNGAT00000027940.1	ENSNGAG00000021191.1	1347	10	10	448	1347
Vicugna pacos	ENSVPAP00000005534.1	ENSVPAT00000005963.1	ENSVPAG00000005959.1	660	9	9	220	660
Oryctolagus cuniculus	ENSOCUP00000012958.3	ENSOCUT00000015079.3	ENSOCUG00000015081.3	1374	9	9	457	4760
Ornithorhynchus anatinus	ENSOANP00000008281.2	ENSOANT00000008283.2	ENSOANG00000005213.2	687	8	8	229	1526
Cavia porcellus	ENSCPOP00000016905.1	ENSCPOT00000021773.2	ENSCPOG00000019589.2	1323	10	9	440	1969
Octodon degus	ENSODEP00000023912.1	ENSODET00000024184.1	ENSODEG00000017499.1	1383	9	9	460	1387
Heterocephalus glaber	ENSHGLP00000008873.1	ENSHGLT00000008968.1	ENSHGLG00000006378.1	1371	10	9	456	2074
Fukomys damarensis	ENSFDAP00000004652.1	ENSFDAT00000018171.1	ENSFDAG00000013830.1	1113	10	10	370	1113
Chinchilla lanigera	ENSCLAP00000011594.1	ENSCLAT00000011731.1	ENSCLAG00000007991.1	1314	10	9	437	5927
Cercocebus atys	ENSCATP00000004753.1	ENSCATT00000018630.1	ENSCATG00000016149.1	1314	10	9	437	1943
Nomascus leucogenys	ENSNLEP00000005998.3	ENSNLET00000006309.3	ENSNLEG00000004899.3	1296	10	9	431	1952
Mandrillus leucophaeus	ENSMLEP00000013647.1	ENSMLET00000037088.1	ENSMLEG00000030967.1	1314	10	9	437	1976
Pongo abelii	ENSPPYP00000011458.2	ENSPPYT00000011900.2	ENSPPYG00000010234.2	1311	11	10	436	1819
Chlorocebus sabaeus	ENSCSAP00000015286.1	ENSCSAT00000000778.1	ENSCSAG00000002759.1	1287	10	9	428	2865
Macaca nemestrina	ENSMNEP00000029241.1	ENSMNET00000053633.1	ENSMNEG00000038057.1	1281	11	10	426	4230
Saimiri boliviensis boliviensis	ENSSBOP00000006241.1	ENSSBOT00000022958.1	ENSSBOG00000020026.1	1317	10	9	438	6560
Cebus capucinus imitator	ENSCCAP00000037383.1	ENSCCAT00000055174.1	ENSCCAG00000036551.1	1170	8	8	389	1432
Aotus nancymaae	ENSANAP00000038762.1	ENSANAT00000056857.1	ENSANAG00000036787.1	1278	10	10	425	1525
Callithrix jacchus	ENSCJAP00000000338.2	ENSCJAT00000000365.2	ENSCJAG00000000193.2	1314	9	9	437	1317
Macaca mulatta	ENSMMUP00000058897.1	ENSMMUT00000077659.1	ENSMMUG00000004928.3	1287	10	9	428	4980
Papio anubis	ENSPANP00000018222.1	ENSPANT00000005293.2	ENSPANG00000004068.3	1314	9	9	437	1314
Colobus angolensis palliatus	ENSCANP00000026396.1	ENSCANT00000049406.1	ENSCANG00000036607.1	1317	10	9	438	1988
Rhinopithecus roxellana	ENSRROP00000019245.1	ENSRROT00000043411.1	ENSRROG00000033636.1	1314	10	9	437	1765
Macaca fascicularis	ENSMFAP00000042083.1	ENSMFAT00000016363.1	ENSMFAG00000039824.1	1314	10	9	437	1943
Rhinopithecus bieti	ENSRBIP00000037647.1	ENSRBIT00000061661.1	ENSRBIG00000042387.1	1314	10	9	437	1941
Pan paniscus	ENSPPAP00000023838.1	ENSPPAT00000046663.1	ENSPPAG00000035067.1	1314	10	9	437	1981
Homo sapiens	ENSP00000472998.1	ENST00000598441.5	ENSG00000104852.14	1314	10	9	437	1671
Pan troglodytes	ENSPTRP00000048558.1	ENSPTRT00000055948.2	ENSPTRG00000011277.6	1314	10	9	437	1976
Gorilla gorilla gorilla	ENSGGOP00000027160.2	ENSGGOT00000025671.2	ENSGGOG00000008245.3	1314	10	9	437	1937
Mustela putorius furo	ENSMPUP00000003226.1	ENSMPUT00000003291.1	ENSMPUG00000003258.1	1317	10	9	438	3790
Canis lupus familiaris	ENSCAFP00000005531.3	ENSCAFT00000005969.4	ENSCAFG00000003711.4	1320	9	9	439	1320
Felis catus	ENSFCAP00000035517.1	ENSFCAT00000037894.1	ENSFCAG00000032919.1	1317	10	9	438	5784
Ailuropoda melanoleuca	ENSAMEP00000015266.1	ENSAMET00000015898.1	ENSAMEG00000014468.1	1320	10	10	439	1320
Loxodonta africana	ENSLAFP00000028751.1	ENSLAFT00000031911.1	ENSLAFG00000028536.1	756	12	12	252	756
Myotis lucifugus	ENSMLUP00000010717.2	ENSMLUT00000011764.2	ENSMLUG00000011766.2	1317	10	9	438	1645
Microcebus murinus	ENSMICP00000048319.1	ENSMICT00000058629.1	ENSMICG00000038437.2	1326	10	9	441	2416
Propithecus coquereli	ENSPCOP00000022070.1	ENSPCOT00000032740.1	ENSPCOG00000023103.1	1308	9	9	435	1308
Dipodomys ordii	ENSDORP00000009611.2	ENSDORT00000010227.2	ENSDORG00000010228.2	1329	10	9	442	1676
Otolemur garnettii	ENSOGAP00000019817.1	ENSOGAT00000031351.1	ENSOGAG00000029310.1	1323	9	9	440	1323
Pteropus vampyrus	ENSPVAP00000009024.1	ENSPVAT00000009578.1	ENSPVAG00000009578.1	1317	9	9	438	1317
Tursiops truncatus	ENSTTRP00000016209.1	ENSTTRT00000017099.1	ENSTTRG00000017099.1	1320	9	9	439	1320
Bos taurus	ENSBTAP00000002587.5	ENSBTAT00000002587.5	ENSBTAG00000001996.5	1320	4	2	439	975
Jaculus jaculus	ENSJJAP00000001800.1	ENSJJAT00000003100.1	ENSJJAG00000002614.1	1335	10	9	444	1533
Ovis aries	ENSOARP00000013507.1	ENSOART00000013707.1	ENSOARG00000012608.1	1110	9	9	369	1120
Erinaceus europaeus	ENSEEUP00000005173.1	ENSEEUT00000005682.1	ENSEEUG00000005666.1	1314	11	11	437	1314
Sarcophilus harrisii	ENSSHAP00000002479.1	ENSSHAT00000002506.1	ENSSHAG00000002194.1	1281	9	9	426	2824
Gadus morhua	ENSGMOP00000012285.1	ENSGMOT00000012613.1	ENSGMOG00000011492.1	681	7	7	227	681
Gasterosteus aculeatus	ENSGACP00000000580.2	ENSGACT00000000580.2	ENSGACG00000000448.2	1170	11	10	390	1311
Oreochromis niloticus	ENSONIP00000009854.1	ENSONIT00000009860.1	ENSONIG00000007822.1	1284	11	11	428	1284
Takifugu rubripes	ENSTRUP00000023148.1	ENSTRUT00000023245.1	ENSTRUG00000009202.1	1410	11	10	469	1589
Oryzias latipes	ENSORLP00000021468.1	ENSORLT00000021469.1	ENSORLG00000017158.1	1017	8	8	339	1347
Xiphophorus maculatus	ENSXMAP00000012834.1	ENSXMAT00000012850.1	ENSXMAG00000012789.1	1401	10	9	466	5858
Poecilia formosa	ENSPFOP00000016753.1	ENSPFOT00000016775.1	ENSPFOG00000016671.1	1401	10	9	466	4998
Danio rerio	ENSDARP00000055278.3	ENSDART00000055279.4	ENSDARG00000077126.4	1488	10	9	495	2488
Astyanax mexicanus	ENSAMXP00000011526.1	ENSAMXT00000011526.1	ENSAMXG00000011136.1	1500	9	10	499	3177
Latimeria chalumnae	ENSLACP00000017806.1	ENSLACT00000017936.1	ENSLACG00000015684.1	1374	10	10	457	2280
Xenopus tropicalis	ENSXETP00000049555.3	ENSXETT00000049555.3	ENSXETG00000022919.3	1416	10	9	471	2004
Anolis carolinensis	ENSACAP00000013057.3	ENSACAT00000013317.3	ENSACAG00000013276.3	1320	10	9	439	3532
Petromyzon marinus	ENSPMAP00000009358.1	ENSPMAT00000009398.1	ENSPMAG00000008502.1	579	7	7	193	579
Drosophila melanogaster	FBpp0303793	FBtr0331375	FBgn0016978	1344	1	1	448	2948
Caenorhabditis elegans	K04G7.10.1	K04G7.10.1	WBGene00004390	999	6	6	332	1245
Saccharomyces cerevisiae	YIL061C	YIL061C	YIL061C	903	1	1	300	903
Ciona savignyi	ENSCSAVP00000017176.1	ENSCSAVT00000017363.1	ENSCSAVG00000010109.1	1146	13	10	382	1662
Ciona intestinalis	ENSCINP00000012532.3	ENSCINT00000012532.3	ENSCING00000006015.3	1386	13	13	461	1724
