# Supplementary material for: Phylogenetic comparison and splice site conservation of eukaryotic U1 snRNP-specific U1-70K gene family
Source: Sci Rep. 2021 Jun 17;11:12760. doi: 10.1038/s41598-021-91693-3 (PMC8211703; doi:10.1038/s41598-021-91693-3)
Supplement: Supplementary file 3 — Supplementary Table S3. [file 41598_2021_91693_MOESM3_ESM.xlsx]

## Sheet: Sheet1 (2)
Table S3 Comparison of conserved structure between plant and animal U1-70Ks.
Position	Plant	MAX AA	ConSurf Grade	Animal	MAX AA	ConSurf Grade
1	35	G 93.182	5	2	T 100.000	9
2	36	Q 93.182	7	3	Q 98.876	5
3	37	S 69.318	4	4	F 97.753	6
4	38	H 100.000	9	5	L 100.000	9
5	39	P 93.182	7	6	P 100.000	9
6	40	T 100.000	9	7	P 100.000	9
7	41	G 100.000	9	8	N 98.876	6
8	42	L 100.000	9	9	L 98.876	2
9	43	T 95.506	8	10	L 100.000	9
10	44	P 30.337	1	11	A 100.000	9
11	45	N 92.135	6	12	L 100.000	9
12	46	L 100.000	9	13	F 98.876	2
13	47	L 100.000	9	14	A 100.000	9
14	48	K 92.135	5	15	P 98.876	6
15	49	L 98.876	9	16	R 100.000	9
16	50	F 100.000	9	17	D 98.876	7
17	51	E 94.382	7	18	P 100.000	9
18	52	P 88.764	5	19	I 96.629	1
19	53	R 98.876	9	20	P 100.000	9
20	54	P 87.640	2	21	Y 86.517	1
21	55	P 96.629	8	22	L 97.753	1
22	56	L 94.382	6	23	P 98.876	3
23	57	E 88.764	5	24	P 89.888	4
24	58	Y 52.809	1	25	L 97.753	1
25	59	K 88.764	3	26	E 93.258	1
26	60	P 94.382	6	27	K 100.000	9
27	61	P 93.258	3	28	L 98.876	2
28	62	P 69.663	1	29	P 100.000	9
29	63	E 91.011	7	30	H 98.876	4
30	64	K 93.258	8	31	E 98.876	4
31	65	R 85.393	4	32	K 100.000	9
32	66	K 96.629	8	33	H 97.753	3
33	67	C 71.910	4	34	H 97.753	1
34	68	P 92.135	6	35	N 97.753	7
35	69	P 73.034	3	36	Q 97.753	1
36	70	Y 80.899	1	37	P 100.000	9
37	71	T 75.281	2	38	Y 98.876	1
38	72	G 100.000	9	39	C 88.764	1
39	73	M 78.652	3	40	G 98.876	2
40	74	A 92.135	7	41	I 98.876	8
41	75	Q 91.011	6	42	A 100.000	9
42	76	F 83.146	1	43	P 97.727	1
43	77	V 96.629	7	44	Y 86.517	1
44	78	S 73.034	1	45	I 96.629	1
45	79	HN 26.966	1	46	R 96.629	1
46	80	F 100.000	9	47	E 86.517	1
47	81	A 96.629	8	48	F 100.000	9
48	82	E 87.500	3	49	E 97.753	1
49	83	P 96.591	8	50	D 100.000	9
50	84	G 87.500	1	51	P 100.000	9
51	85	D 90.909	5	52	R 97.753	7
52	86	P 85.393	1	53	D 100.000	9
55	89	A 82.022	3	54	A 98.876	8
56	90	P 89.888	2	55	P 100.000	9
57	91	P 96.629	7	56	P 98.876	6
58	92	V 59.551	1	57	P 100.000	9
59	93	P 41.573	1	58	T 98.876	8
60	94	E 47.191	1	59	R 98.876	7
61	95	A 29.213	1	60	A 98.876	8
62	96	E 98.876	9	61	E 100.000	9
63	97	T 86.517	7	62	T 100.000	9
64	98	P 65.169	2	63	R 98.876	5
65	99	A 53.933	1	64	E 95.506	4
66	100	Q 56.180	2	65	E 100.000	9
67	101	R 51.685	3	66	R 100.000	9
68	102	R 62.921	4	67	M 88.764	2
69	103	A 71.910	3	68	E 100.000	9
70	104	R 100.000	9	69	R 100.000	9
71	105	I 87.640	5	70	K 98.876	7
72	106	H 68.539	4	71	R 98.876	7
73	107	K 50.562	1	72	R 100.000	9
74	108	L 61.798	1	73	E 98.864	7
75	109	R 71.910	6	74	K 98.876	6
76	110	L 94.382	5	75	I 95.506	2
77	111	E 93.258	5	76	E 98.876	7
78	112	K 60.674	1	77	R 96.629	2
79	113	G 93.258	7	78	R 97.753	3
80	114	A 70.787	4	79	Q 96.629	4
81	115	E 40.449	1	80	Q 88.764	1
82	116	K 88.764	3	81	E 87.640	1
83	117	A 74.157	6	82	V 94.382	1
84	118	A 84.270	4	83	E 98.876	7
85	119	E 93.258	6	84	T 92.135	1
86	120	E 79.775	2	85	E 100.000	9
87	121	L 94.382	5	86	L 97.753	1
88	122	Q 33.708	1	87	K 98.876	6
89	123	K 85.393	2	88	M 85.393	1
90	124	Y 94.382	6	89	W 98.876	2
91	125	D 95.506	7	90	D 100.000	9
92	126	P 98.876	9	91	P 98.864	3
93	127	N 31.461	1	92	H 98.864	7
94	128	N 58.427	1	93	N 97.727	5
95	129	D 96.629	8	94	D 98.864	6
96	130	P 94.382	5	95	P 92.045	1
97	131	N 83.146	4	96	N 100.000	9
98	132	V 38.202	1	97	A 97.727	3
99	133	S 48.315	3	98	Q 96.629	4
100	134	G 91.011	6	99	G 96.629	2
101	135	D 100.000	9	100	D 98.876	9
102	136	P 100.000	9	101	A 96.629	5
103	137	Y 98.876	8	102	F 97.753	6
104	138	K 98.876	9	103	K 96.629	4
105	139	T 100.000	9	104	T 97.753	8
106	140	L 97.753	9	105	L 97.753	6
107	141	F 97.753	7	106	F 98.876	9
108	142	V 96.629	8	107	V 96.629	5
109	143	A 87.640	7	108	A 97.753	8
110	144	R 95.506	8	109	R 97.753	7
111	145	L 93.258	7	110	V 91.011	1
112	146	N 68.539	5	111	N 100.000	9
113	147	Y 98.876	8	112	Y 100.000	9
114	148	E 93.258	9	113	D 100.000	9
115	149	T 82.022	6	114	T 100.000	9
116	150	T 46.067	5	115	T 97.753	8
117	151	E 98.876	9	116	E 98.876	4
118	152	S 65.169	1	117	S 100.000	9
119	153	R 52.809	1	118	K 100.000	9
120	154	I 75.281	2	119	L 100.000	9
121	155	K 89.888	6	120	R 100.000	9
122	156	R 97.753	9	121	R 100.000	9
123	157	E 97.753	9	122	E 100.000	9
124	158	F 94.382	6	123	F 100.000	9
125	159	E 95.506	9	124	E 100.000	9
126	160	S 40.449	1	125	V 98.876	7
127	161	Y 95.506	5	126	Y 100.000	9
128	162	G 100.000	9	127	G 100.000	9
129	163	P 93.258	6	128	P 100.000	9
130	164	I 94.382	8	129	I 100.000	9
131	165	K 98.876	9	130	K 98.876	4
132	166	R 85.393	5	131	R 98.876	7
133	167	V 100.000	9	132	I 98.876	9
134	168	R 77.528	4	133	H 84.270	1
135	169	L 80.899	1	134	M 87.640	3
136	170	V 79.775	4	135	V 96.629	8
137	171	T 58.427	1	136	Y 97.753	6
138	172	D 88.764	8	137	S 85.393	1
139	173	K 80.899	2	138	K 97.753	7
140	174	E 32.584	1	139	R 92.135	1
141	175	T 74.118	1	140	S 88.764	6
142	176	N 70.787	3	141	G 95.506	1
143	177	K 97.753	8	142	K 98.876	9
144	178	P 97.753	8	143	P 98.876	9
145	179	R 76.404	3	144	R 97.753	7
146	180	G 100.000	9	145	G 98.876	9
147	181	Y 100.000	9	146	Y 98.876	9
148	182	A 96.629	9	147	A 98.876	9
149	183	F 100.000	9	148	F 98.876	9
150	184	I 89.888	6	149	I 98.876	9
151	185	E 100.000	9	150	E 98.876	9
152	186	Y 91.011	2	151	Y 98.876	9
153	187	M 46.067	1	152	E 98.876	9
154	188	H 94.382	8	153	H 98.876	9
155	189	T 92.135	8	154	E 98.876	9
156	190	R 93.258	7	155	R 98.876	9
157	191	D 100.000	9	156	D 98.876	9
158	192	M 100.000	9	157	M 98.876	9
159	193	K 98.876	9	158	H 98.876	9
160	194	A 55.056	1	159	S 95.455	4
161	195	A 100.000	9	160	A 95.455	6
162	196	Y 100.000	9	161	Y 94.318	1
163	197	K 97.753	8	162	K 94.318	1
164	198	Q 94.382	6	163	H 93.182	1
165	199	A 94.382	8	164	A 97.727	6
166	200	D 100.000	9	165	D 93.182	1
167	201	G 98.876	9	166	G 94.318	1
168	202	R 80.899	3	167	K 98.810	7
169	203	K 96.629	9	168	K 97.619	4
170	204	I 50.562	2	169	I 97.619	6
171	205	D 85.393	7	170	D 98.810	7
172	206	G 52.809	4	171	G 96.429	1
173	207	R 79.775	6	172	R 95.238	2
174	208	R 100.000	9	173	R 97.619	4
175	209	V 94.382	8	174	V 97.619	5
176	210	L 96.629	6	175	L 98.810	6
177	211	V 96.629	8	176	V 97.619	5
178	212	D 100.000	9	177	D 97.619	4
179	213	V 97.753	9	178	V 98.810	7
180	214	E 100.000	9	179	E 98.810	7
181	215	R 100.000	9	180	R 97.619	5
182	216	G 100.000	9	181	G 96.429	3
183	217	R 100.000	9	182	R 97.619	3
184	218	T 100.000	9	183	T 98.795	7
185	219	V 98.876	9	184	V 98.795	8
186	220	P 96.629	8	185	K 98.795	5
187	221	N 96.629	8	186	G 98.795	6
188	222	W 100.000	9	187	W 100.000	9
189	223	R 95.506	8	188	R 93.976	1
190	224	P 100.000	9	189	P 98.810	5
191	225	R 100.000	9	190	R 98.810	7
192	226	R 100.000	9	191	R 98.810	7
193	227	L 98.876	9	192	L 97.619	2
194	228	G 98.876	8	193	G 97.619	1
195	229	G 100.000	9	194	G 97.590	1
196	230	G 100.000	9	195	G 100.000	9
197	231	L 95.455	6	196	L 97.590	1
198	232	G 100.000	9	197	G 98.795	6
199	233	T 61.364	6	198	G 100.000	9
200	234	T 60.227	3	199	T 97.590	5
201	235	R 98.837	9	200	R 97.590	5
202	236	V 67.442	5	201	R 97.590	4
203	237	G 57.500	1	202	G 100.000	9
The table details the residue variety in % for each position in the query sequence.
Each column shows the % for that amino-acid, found in position ('pos') in the MSA.
In case there are residues which are not a standard amino-acid in the MSA, they are represented under column 'OTHER'
