# Supplementary material for: Phylogenetic comparison and splice site conservation of eukaryotic U1 snRNP-specific U1-70K gene family
Source: Sci Rep. 2021 Jun 17;11:12760. doi: 10.1038/s41598-021-91693-3 (PMC8211703; doi:10.1038/s41598-021-91693-3)
Supplement: Supplementary file 4 — Supplementary Table S4. [file 41598_2021_91693_MOESM4_ESM.xlsx]

## Sheet: Sheet1
Table S4 Gene structure comparison of human and Arabidopsis U1-70Ks.
Human	Accession No.	Exon / Intron	Length		Arabidopsis	Exon / Intron	Length
ENST00000595231.5		5' UTR			AT3G50570.1	5' UTR	126
	ENSE00003117995	Exon 1	142			Exon 1	99	99
		Intron 1	768			Intron 1	304
	ENSE00003535913	Exon 2	157			Exon 2	115	115
		Intron 2	3729			Intron 2	70
	ENSE00003567241	Exon 3	63			Exon 3	80	80
		Intron 3	112			Intron 3	90
	ENSE00003499363	Exon 4	55			Exon 4	76	76
		Intron 4	7906			Intron 4	87
	ENSE00003552141	Exon 5	65			Exon 5	65	65
		Intron 5	150			Intron 5	94
	ENSE00003683920	Exon 6	63			Exon 6	63	63
		Intron 6	2685			Intron 6	909
	ENSE00002503116	Exon 7	82			Exon 7	82	82
		Intron 7	642			Intron 7	159
	ENSE00003223137	Exon 8	72			Exon 8	214	214
		Intron 8	2448			Intron 8	80
	ENSE00003525935	Exon 9	102			Exon 9	490	490
		Intron 9	2889			3' UTR	176
	ENSE00003668135	Exon 10	88
		Intron 10	109
	ENSE00003220966	Exon 11	784
		3' UTR
Chr3	CDS	18829394	18829492	.	-	Name=U1-70K:CDS:1;ID=AT3G50670:CDS:1;Parent=AT3G50670.1
Chr3	CDS	18828974	18829088	.	-	Name=U1-70K:CDS:2;ID=AT3G50670:CDS:2;Parent=AT3G50670.1
Chr3	CDS	18828824	18828903	.	-	Name=U1-70K:CDS:3;ID=AT3G50670:CDS:3;Parent=AT3G50670.1
Chr3	CDS	18828658	18828733	.	-	Name=U1-70K:CDS:4;ID=AT3G50670:CDS:4;Parent=AT3G50670.1
Chr3	CDS	18828506	18828570	.	-	Name=U1-70K:CDS:5;ID=AT3G50670:CDS:5;Parent=AT3G50670.1
Chr3	CDS	18828349	18828411	.	-	Name=U1-70K:CDS:6;ID=AT3G50670:CDS:6;Parent=AT3G50670.1
Chr3	CDS	18827358	18827439	.	-	Name=U1-70K:CDS:8;ID=AT3G50670:CDS:8;Parent=AT3G50670.1
Chr3	CDS	18827046	18827259	.	-	Name=U1-70K:CDS:9;ID=AT3G50670:CDS:9;Parent=AT3G50670.1
Chr3	CDS	18826476	18826965	.	-	Name=U1-70K:CDS:10;ID=AT3G50670:CDS:10;Parent=AT3G50670.1

## Sheet: Sheet2
human		No.	Exon / Intron	Length	Arobidopsis	AT3G50570.1	No.	Exon / Intron	Length
ENST00000595231.5
		1	ENSE00003117995	142			1		99
		2	ENSE00003535913	157			2		115
		3	ENSE00003567241	63			3		80
		4	ENSE00003499363	55			4		76
		5	ENSE00003552141	65			5		65
		6	ENSE00003683920	63			6		63
		7	ENSE00002503116	82			7		82
		8	ENSE00003223137	72			8		214
		9	ENSE00003525935	102			9		490
		10	ENSE00003668135	88
		11	ENSE00003220966	784
				1673					1284
